# Supplementary material for: The Haptoglobin Response after Aneurysmal Subarachnoid Haemorrhage
Source: Int J Mol Sci. 2023 Nov 29;24(23):16922. doi: 10.3390/ijms242316922 (PMC10707007; doi:10.3390/ijms242316922)
Supplement: Supplementary file 1 [file ijms-24-16922-s001.zip]

Archive with 1 entries (1 files):
- ijms-2720414-supplementary.pdf
